# Supplementary material for: Curcumin–Induced Stabilization of Protein–Based Nano-Delivery Vehicles Reduces Disruption of Zwitterionic Giant Unilamellar Vesicles
Source: Molecules. 2022 Mar 17;27(6):1941. doi: 10.3390/molecules27061941 (PMC8956123; doi:10.3390/molecules27061941)
Supplement: Supplementary file 1 [file molecules-27-01941-s001.zip]

Archive with 1 entries (1 files):
- molecules-1623247-supplementary.pdf
